# Supplementary material for: Complete genome sequence of Planococcus sp. PAMC21323 isolated from Antarctica and its metabolic potential to detoxify pollutants
Source: Stand Genomic Sci. 2018 Nov 9;13:31. doi: 10.1186/s40793-018-0334-y (PMC6225704; doi:10.1186/s40793-018-0334-y)
Supplement: Supplementary file 1 — Table S1. List of genes in genomic island regions. (XLSX 14 kb) [file 40793_2018_334_MOESM1_ESM.xlsx]

## Sheet: supple table 1
supple Table 1. List of genes in Genomic island regions
GI region	Locus_tag	start	end	strand	Product	COG number
Genomic island region I	Plano_0535	522449	524614	+	hypothetical protein	COG0072
	Plano_0536	524595	526481	+	hypothetical protein
	Plano_0537	526456	527436	+	hypothetical protein
	Plano_0538	527545	527832	+	hypothetical protein	COG2161
	Plano_0539	527813	528067	+	hypothetical protein	COG4115
	Plano_0540	528299	531058	+	type I restriction endonuclease subunit R	COG0610
	Plano_0541	531355	532938	+	type I restriction-modification protein subunit M	COG0286
	Plano_0542	532913	534139	+	hypothetical protein	COG0732
	Plano_0543	534170	535381	+	hypothetical protein
	Plano_0544	535414	536595	-	transposase	COG3328
	Plano_0545	536761	537195	+	hypothetical protein	COG0504
	Plano_0546	538428	538607	+	hypothetical protein
	Plano_0547	538336	538461	-	hypothetical protein
	Plano_0548	538979	539158	+	transposase	COG4584
	Plano_0549	540071	540319	+	hypothetical protein	COG1882
	Plano_0550	540397	541182	+	hypothetical protein
	Plano_0551	541163	541747	+	hypothetical protein	COG3206
	Plano_0552	541772	542212	+	hypothetical protein	COG0635
	Plano_0553	542340	543296	+	hypothetical protein	COG3210
	Plano_0554	543804	544625	+	hypothetical protein	COG3291
	Plano_0555	544948	545514	+	hypothetical protein
	Plano_0556	545999	546343	+	putative transposase	COG2963
	Plano_0558	548089	548781	+	transcriptional regulator, GntR family	COG2801
	Plano_0559	548931	549065	-	hypothetical protein	COG2186
	Plano_0560	549167	549394	+	fatty acid hydroxylase	COG0072
	Plano_0561	549781	551091	+	PQQ-dependent oxidoreductase, gdhB family	COG3000
	Plano_0562	551227	551718	-	hypothetical protein	COG2133
	Plano_0563	552025	552453	+	hypothetical protein	COG0006
	Plano_0564	552718	554370	+	hypothetical protein
	Plano_0565	554970	556757	+	hypothetical protein
	Plano_0566	557184	558365	-	transposase	COG1479
Genomic island region II	Plano_2664	2730968	2732005	-	putative beta-L-N-acetylhexosaminidase	COG3525
	Plano_2665	2732163	2733407	+	glycosyl transferase family protein	COG1215
	Plano_2666	2733371	2733838	+	hypothetical protein	COG0463
	Plano_2667	2733822	2734691	+	hypothetical protein	COG0726
	Plano_2668	2734803	2734928	-	hypothetical protein
	Plano_2669	2735304	2736218	+	diguanylate cyclase domain-containing protein	COG3706
	Plano_2670	2736527	2736892	+	hypothetical protein	COG0022
	Plano_2671	2737077	2737463	-	hypothetical protein	COG2256
	Plano_2672	2737505	2738752	-	hypothetical protein	COG0477
	Plano_2673	2738998	2740272	-	hypothetical protein	COG0477
	Plano_2674	2740265	2740876	-	hypothetical protein	COG0640
	Plano_2675	2741164	2741781	+	DNA recombinase	COG1961
	Plano_2676	2742577	2743014	-	hypothetical protein
	Plano_2677	2743140	2743955	-	hypothetical protein	COG4799
	Plano_2678	2744334	2744888	-	transposon Tn552 DNA-invertase	COG1961
	Plano_2679	2745442	2745933	+	hypothetical protein	COG1669
	Plano_2680	2746047	2746319	+	hypothetical protein	COG3210
	Plano_2681	2746477	2746869	+	hypothetical protein	COG0443
	Plano_2682	2747259	2748155	-	Site-specific recombinase	COG4974
	Plano_2683	2748719	2749252	-	integrase	COG2826
	Plano_2684	2749520	2751682	-	hypothetical protein	COG1136
	Plano_2685	2752129	2752596	-	hypothetical protein	COG0642
	Plano_2686	2752827	2753714	+	hypothetical protein	COG1396
	Plano_2687	2753711	2753869	-	hypothetical protein
	Plano_2688	2754802	2754936	+	transposase	COG3666
Genomic island region III	Plano_2697	2762836	2764110	-	C4-dicarboxylate ABC transporter, permease protein	COG1593
	Plano_2698	2764143	2764652	-	C4-dicarboxylate ABC transporter, permease protein	COG3090
	Plano_2699	2764779	2765822	-	C4-dicarboxylate ABC transporter, substrate-binding protein	COG1638
	Plano_2700	2765902	2766798	-	6-phosphogluconate dehydrogenase-like protein	COG1023
	Plano_2701	2766903	2767658	-	2-deoxy-D-gluconate 3-dehydrogenase	COG1028
	Plano_2702	2767953	2768741	+	transcriptional regulator, IclR family	COG1414
	Plano_2703	2768827	2768952	+	hypothetical protein
	Plano_2704	2769727	2770320	+	hypothetical protein	COG5340
